# Supplementary material for: A computational reconstruction of Papio phylogeny using Alu insertion polymorphisms
Source: Mob DNA. 2018 Apr 5;9:13. doi: 10.1186/s13100-018-0118-3 (PMC5885306; doi:10.1186/s13100-018-0118-3)
Supplement: Supplementary file 1 — Sequencing information for the 13 WGS samples used in this study. Individuals listed in bold indicate the panel of Papio samples used to conduct the clustering analysis in which one representative sample was used for each species. All of the links provided in this file were last accessed March 2018. (XLSX 12 kb) [file 13100_2018_118_MOESM1_ESM.xlsx]

## Sheet: Sheet1
Additional File 1. WGS data samples obtained from ncbi sra database
WGS samples
Species	Isolate	Source	Sex	Platform	Runs	Bytes	Bases	ncbi sra link
Macaca mulatta	17573	Blood	Female	Illumina	22	56.21	102.29	https://www.ncbi.nlm.nih.gov/Traces/study/?acc=SAMN00766305
Papio anubis	LIV5	Blood	Female	Illumina	6	52.55	92.89	https://www.ncbi.nlm.nih.gov/Traces/study/?acc=SAMN02866411
Papio anubis	L142	Blood	Male	Illumina	6	41.98	77.35	https://www.ncbi.nlm.nih.gov/Traces/study/?acc=SAMN02866410
Papio cynocephalus	16066	Blood	Female	Illumina	7	56.25	92.69	https://www.ncbi.nlm.nih.gov/Traces/study/?acc=SAMN02866414
Papio cynocephalus	16098	Blood	Female	Illumina	6	41.7	76.68	https://www.ncbi.nlm.nih.gov/Traces/study/?acc=SAMN02866415
Papio hamadryas	97074	Blood	Not determined	Illumina	5	48.29	80.3	https://www.ncbi.nlm.nih.gov/Traces/study/?acc=SAMN03073709
Papio hamadryas	97124	Blood	Not determined	Illumina	4	49.33	77.16	https://www.ncbi.nlm.nih.gov/Traces/study/?acc=SAMN03073710
Papio kindae	34449	Blood	Female	Illumina	5	84.53	131.23	https://www.ncbi.nlm.nih.gov/Traces/study/?acc=SAMN03072807
Papio kindae	34474	Blood	Female	Illumina	4	76.87	117.47	https://www.ncbi.nlm.nih.gov/Traces/study/?acc=SAMN03072185
Papio papio	28547	Blood	Not determined	Illumina	5	61.5	100.44	https://www.ncbi.nlm.nih.gov/Traces/study/?acc=SAMN03073711
Papio papio	30388	Blood	Male	Illumina	5	60.74	98.85	https://www.ncbi.nlm.nih.gov/Traces/study/?acc=SAMN02866416
Papio ursinus	28697	Blood	Female	Illumina	5	44.67	79.01	https://www.ncbi.nlm.nih.gov/Traces/study/?acc=SAMN02866413
Papio ursinus	28755	Blood	Female	Illumina	8	48.58	83.38	https://www.ncbi.nlm.nih.gov/Traces/study/?acc=SAMN02866412
