# Supplementary material for: A computational reconstruction of Papio phylogeny using Alu insertion polymorphisms
Source: Mob DNA. 2018 Apr 5;9:13. doi: 10.1186/s13100-018-0118-3 (PMC5885306; doi:10.1186/s13100-018-0118-3)
Supplement: Supplementary file 4 — An extension of Fig. 3. It is an excel file containing the complete cluster list: all 57 clusters identified in this analysis. (XLSX 13 kb) [file 13100_2018_118_MOESM4_ESM.xlsx]

## Sheet: Sheet1
Complete Cluster List
Total Markers	P. papio	P. anubis	P. hamadryas	P. cynocephalus	P. kindae	P. ursinus
32156
4509
4338
4326
4238
3705
3670
3392
2806
2609
2301
2269
2042
1988
1915
1915
1728
1338
1307
1197
1157
1132
1008
959
925
842
830
774
754
750
747
746
731
715
703
671
641
638
580
568
567
566
552
534
491
470
431
387
383
342
323
323
307
283
219
219
187
